# Supplementary material for: A Cleanable Self-Assembled Nano-SiO2/(PTFE/PEI)n/PPS Composite Filter Medium for High-Efficiency Fine Particulate Filtration
Source: Materials (Basel). 2021 Dec 18;14(24):7853. doi: 10.3390/ma14247853 (PMC8706235; doi:10.3390/ma14247853)
Supplement: Supplementary file 1 [file materials-14-07853-s001.zip]

Archive with 1 entries (1 files):
- materials-1457276-supplementary.pdf
